# Supplementary material for: Quality Characteristics and Antioxidant Activities of Six Types of Korean White Wine
Source: Foods. 2023 Aug 29;12(17):3246. doi: 10.3390/foods12173246 (PMC10486741; doi:10.3390/foods12173246)
Supplement: Supplementary file 1 [file foods-12-03246-s001.zip]

Archive with 1 entries (1 files):
- foods-2500391-supplementary.xlsx
