# Supplementary material for: Quality Characteristics and Antioxidant Activities of Six Types of Korean White Wine
Source: Foods. 2023 Aug 29;12(17):3246. doi: 10.3390/foods12173246 (PMC10486741; doi:10.3390/foods12173246)
Supplement: Supplementary file 1 [file foods-12-03246-s001.zip › foods-2500391-supplementary.xlsx]

## Sheet: Tablular results_Esters
Table Analyzed	Data 20
PC summary	PC1	PC2	PC3	PC4	PC5
Eigenvalue	13.38	7.612	4.556	2.439	2.017
Proportion of variance	44.59%	25.37%	15.19%	8.13%	6.72%
Cumulative proportion of variance	44.59%	69.96%	85.15%	93.28%	100.00%
Component selection	Selected	Selected	Selected
Data summary
Total number of variables	30
Total number of components	5
Component selection method	PCs that together explain this percent of the total variance: 75.00
Number of selected components	3
Rows in table	6
Rows skipped (missing data)	0
Rows analyzed (# cases)	6

## Sheet: Loadings_Esters
Var	PC1	PC2	PC3
1	-0.907914	0.00787872	0.158953
2	0.888853	-0.126221	0.273264
3	-0.298712	0.61991	-0.542995
4	-0.903102	-0.232668	-0.100685
5	-0.979242	0.0402101	0.0327282
6	-0.861324	0.043317	0.370197
7	-0.913428	-0.156052	0.266337
8	0.494315	0.193716	0.821824
9	-0.951141	-0.010601	0.291532
10	-0.548646	-0.683187	0.444935
11	0.809543	0.238101	0.213115
12	0.734237	-0.536826	0.306656
13	-0.613308	0.178172	0.648958
14	-0.67973	-0.417515	-0.115804
15	0.0574454	-0.676898	0.465814
16	0.136769	-0.883972	-0.320535
17	-0.520319	-0.388315	0.31943
18	-0.19193	-0.86933	-0.439783
19	-0.0631107	-0.922544	0.251812
20	0.202451	0.15871	0.7345
21	0.112096	0.602459	0.51209
22	-0.636104	-0.627743	-0.349156
23	-0.956824	0.081379	-0.208231
24	0.971092	0.137158	-0.027987
25	-0.834624	-0.135381	0.273184
26	0.58181	-0.581487	-0.511594
27	0.382111	-0.765402	-0.309246
28	0.856131	-0.359477	0.295087
29	0.10584	-0.890526	0.40999
30	0.514212	-0.63608	0.275288

## Sheet: PC scores_Esters
Cultivar	PC1	PC2	PC3
CB	0.108794	-2.38932	3.45018
SM	4.617	1.28065	0.537142
SB	-4.25854	-1.12904	-2.005
KN	3.922	-1.94905	-2.52639
VB	-1.09773	4.99777	0.139299
CS	-3.29152	-0.811023	0.40477

## Sheet: Tablular results_Monoterpenes
Table Analyzed	Data 19
PC summary	PC1	PC2	PC3	PC4	PC5
Eigenvalue	3.245	2.715	1.632	0.2992	0.1081
Proportion of variance	40.56%	33.94%	20.41%	3.74%	1.35%
Cumulative proportion of variance	40.56%	74.50%	94.91%	98.65%	100.00%
Component selection	Selected	Selected	Selected
Data summary
Total number of variables	8
Total number of components	5
Component selection method	PCs that together explain this percent of the total variance: 75.00
Number of selected components	3
Rows in table	6
Rows skipped (missing data)	0
Rows analyzed (# cases)	6

## Sheet: Loadings_Monoterpenes
Var	PC1	PC2	PC3
31	-0.0528807	-0.852024	0.516964
32	-0.32943	-0.653029	-0.645055
33	-0.91671	0.203209	0.313842
34	-0.267095	-0.713875	-0.633125
35	-0.91671	0.203209	0.313842
36	-0.0880468	-0.848573	0.50571
37	-0.84998	-0.238091	-0.019608
38	-0.807116	0.440303	-0.3085

## Sheet: PC scores_Monoterpenes
Cultivar	PC1	PC2	PC3
CB	1.07343	1.20368	0.00948503
SM	1.4072	1.28399	-0.202433
SB	0.245671	1.03978	-0.72963
KN	-0.532787	-2.28479	-1.80722
VB	1.1773	-1.92616	1.91128
CS	-3.37082	0.683503	0.818522
